# Supplementary material for: The Study of Chemical Profile and Antioxidant Properties of Poplar-Type Polish Propolis Considering Local Flora Diversity in Relation to Antibacterial and Anticancer Activities in Human Breast Cancer Cells
Source: Molecules. 2022 Jan 22;27(3):725. doi: 10.3390/molecules27030725 (PMC8840218; doi:10.3390/molecules27030725)
Supplement: Supplementary file 1 [file molecules-27-00725-s001.zip]

Archive with 1 entries (1 files):
- molecules-1540605-supplementary.pdf
